# Supplementary material for: Symbiont Diversity of Rice-Associated Leafhoppers (Cicadellidae) in the Tropical Floodplains of the Tonle Sap Lake, Cambodia
Source: Microb Ecol. 2025 Oct 17;88(1):109. doi: 10.1007/s00248-025-02619-9 (PMC12534257; doi:10.1007/s00248-025-02619-9)
Supplement: Supplementary file 2 — (XLSX 27.9 KB) [file 248_2025_2619_MOESM2_ESM.xlsx]

## Sheet: S6_Alpha Diversity (Obs & H)
Symbiont diversity of rice-associated leafhoppers (Cicadellidae) in the tropical floodplains of Tonle Sap Lake, Cambodia
Sophany Phauk1,2 *, Lorenzo Assentato2, Sopha Sin3, Onnorong Uk1, Sophorn Hap1 and Olle Terenius2
1	Department of Biology, Faculty of Science, Royal University of Phnom Penh, Cambodia
2	Department of Cell and Molecular Biology, Microbiology, Uppsala University, Uppsala, Sweden
3	Centre for Biodiversity Conservation, Faculty of Science, Royal University of Phnom Penh, Cambodia
*	Correspondence
	Email address: sophany.phauk@icm.uu.se
Kruskal-Wallis rank sum test
Observed richness (Obs) by Insect Species
Kruskal-Wallis chi-squared = 74.537, df = 16, p-value = 1.58e-09
Kruskal-Wallis rank sum test
Species	Balclutha sp.	Batracomorphus angustatus	Cofana spectra	Deltocephalinae sp.	Exitiainus indicus	Goniagnathus punctifer	Hecalus arcuatus	Hecalus sp.	Hishimonus sp.	Maiestas dorsalis	Maiestas sp.	Neodartus sp.	Nephotettix nigropictus	Nephotettix virescens	Stirellus capitatus	Stirellus sp1.
Batracomorphus angustatus	0.645387	NA	NA	NA	NA	NA	NA	NA	NA	NA	NA	NA	NA	NA	NA	NA
Cofana spectra	0.460443	0.291964	NA	NA	NA	NA	NA	NA	NA	NA	NA	NA	NA	NA	NA	NA
Deltocephalinae sp.	0.6299	1	0.189295	NA	NA	NA	NA	NA	NA	NA	NA	NA	NA	NA	NA	NA
Exitiainus indicus	0.272344	0.102382	0.734106	0.0245655	NA	NA	NA	NA	NA	NA	NA	NA	NA	NA	NA	NA
Goniagnathus punctifer	0.130253	0.376234	0.0348366	0.189381	0.0132964	NA	NA	NA	NA	NA	NA	NA	NA	NA	NA	NA
Hecalus arcuatus	0.240928	0.278974	0.390728	0.138833	0.314764	0.0646976	NA	NA	NA	NA	NA	NA	NA	NA	NA	NA
Hecalus sp.	1	0.645387	0.317546	0.6299	0.0245655	0.130253	0.20118	NA	NA	NA	NA	NA	NA	NA	NA	NA
Hishimonus sp.	1	0.592983	0.608027	0.503135	0.102382	0.189381	0.421705	0.935401	NA	NA	NA	NA	NA	NA	NA	NA
Maiestas dorsalis	1	0.590873	0.398939	0.552162	0.0646976	0.0472451	0.158268	1	0.903809	NA	NA	NA	NA	NA	NA	NA
Maiestas sp.	1	1	0.455463	0.935401	0.246924	0.296559	0.421705	1	1	1	NA	NA	NA	NA	NA	NA
Neodartus sp.	0.102382	0.28376	0.0214522	0.145833	0.00477909	0.97933	0.0437402	0.102382	0.158268	0.0245655	0.192454	NA	NA	NA	NA	NA
Nephotettix nigropictus	0.462436	0.230991	0.783449	0.117164	0.318822	0.0646976	0.462436	0.158268	0.386486	0.268792	0.805264	0.0348366	NA	NA	NA	NA
Nephotettix virescens	0.119907	0.0948048	0.764793	0.0185264	0.158268	0.00477909	0.455463	0.0191863	0.102568	0.0214522	0.161477	0.00151127	0.138398	NA	NA	NA
Stirellus capitatus	0.947563	0.783449	0.217432	0.766272	0.0132964	0.158268	0.158268	1	0.893514	0.903809	0.893514	0.12418	0.131143	0.00477909	NA	NA
Stirellus sp1.	0.935401	1	0.393276	1	0.102382	0.296559	0.304245	0.935401	0.839506	0.848307	1	0.233434	0.230991	0.0948048	0.97933	NA
Stirellus sp2.	0.733996	0.20118	0.388853	0.150204	0.0191863	0.0245655	0.189295	0.41852	0.848307	0.415943	0.996436	0.0214522	0.28298	0.00477909	0.376234	0.390728
Shannon diversity index (H) by Insect Species
Kruskal-Wallis chi-squared = 98.579, df = 16, p-value = 6.391e-14
Kruskal-Wallis rank sum test
Speceis	Balclutha sp.	Batracomorphus angustatus	Cofana spectra	Deltocephalinae sp.	Exitiainus indicus	Goniagnathus punctifer	Hecalus arcuatus	Hecalus sp.	Hishimonus sp.	Maiestas dorsalis	Maiestas sp.	Neodartus sp.	Nephotettix nigropictus	Nephotettix virescens	Stirellus capitatus	Stirellus sp1.
Batracomorphus angustatus	0.197101	NA	NA	NA	NA	NA	NA	NA	NA	NA	NA	NA	NA	NA	NA	NA
Cofana spectra	0.297176	0.0915825	NA	NA	NA	NA	NA	NA	NA	NA	NA	NA	NA	NA	NA	NA
Deltocephalinae sp.	0.589796	0.197101	0.0647619	NA	NA	NA	NA	NA	NA	NA	NA	NA	NA	NA	NA	NA
Exitiainus indicus	0.518464	0.0982304	0.732845	0.309972	NA	NA	NA	NA	NA	NA	NA	NA	NA	NA	NA	NA
Goniagnathus punctifer	0.0330371	0.0982304	0.0108643	0.0330371	0.00725913	NA	NA	NA	NA	NA	NA	NA	NA	NA	NA	NA
Hecalus arcuatus	1	1	1	1	1	0.0330371	NA	NA	NA	NA	NA	NA	NA	NA	NA	NA
Hecalus sp.	0.435781	0.619943	0.0647619	0.435781	0.104067	0.0647619	0.758188	NA	NA	NA	NA	NA	NA	NA	NA	NA
Hishimonus sp.	0.197101	0.431746	0.0915825	0.197101	0.0647619	0.196863	0.197101	0.619943	NA	NA	NA	NA	NA	NA	NA	NA
Maiestas dorsalis	0.00830281	0.0647619	0.000588343	0.00830281	9.64e-05	0.0142857	0.00830281	0.251852	0.525818	NA	NA	NA	NA	NA	NA	NA
Maiestas sp.	0.197101	0.431746	0.0915825	0.197101	0.0647619	0.0982304	0.197101	0.619943	0.431746	0.720492	NA	NA	NA	NA	NA	NA
Neodartus sp.	0.0182855	0.0647619	0.00545565	0.0182855	0.00276126	0.933063	0.0182855	0.0330371	0.104067	0.00697742	0.0647619	NA	NA	NA	NA	NA
Nephotettix nigropictus	0.197101	0.197101	0.872214	0.0647619	0.819388	0.0330371	1	0.0647619	0.197101	0.00830281	0.197101	0.0182855	NA	NA	NA	NA
Nephotettix virescens	0.0024024	0.0142857	0.00103178	0.000588343	0.00887738	0.0017004	0.793623	0.0010296	0.0142857	3.546e-08	0.0142857	0.000400739	0.00782497	NA	NA	NA
Stirellus capitatus	0.0315912	0.131274	0.00545565	0.0315912	0.001998	0.0647619	0.0315912	0.248024	0.525818	0.619943	0.525818	0.0330371	0.0315912	2.78e-05	NA	NA
Stirellus sp1.	0.197101	0.431746	0.0915825	0.197101	0.0647619	0.0982304	0.197101	0.619943	0.431746	0.720492	1	0.0647619	0.197101	0.0142857	0.208909	NA
Stirellus sp2.	0.651082	1	0.19021	1	0.0911484	0.0108643	0.297176	0.651082	0.0915825	0.0182855	0.362667	0.00545565	0.0982304	1.71e-05	0.00545565	0.251852

## Sheet: S7_Beta Diversity
Symbiont diversity of rice-associated leafhoppers (Cicadellidae) in the tropical floodplains of Tonle Sap Lake, Cambodia
Sophany Phauk1,2 *, Lorenzo Assentato2, Sopha Sin3, Onnorong Uk1, Sophorn Hap1 and Olle Terenius2
1	Department of Biology, Faculty of Science, Royal University of Phnom Penh, Cambodia
2	Department of Cell and Molecular Biology, Microbiology, Uppsala University, Uppsala, Sweden
3	Centre for Biodiversity Conservation, Faculty of Science, Royal University of Phnom Penh, Cambodia
*	Correspondence
	Email address: sophany.phauk@icm.uu.se
Permutation test for adonis under reduced model					Permutation test for adonis under reduced model
Terms added sequentially (first to last)					Terms added sequentially (first to last)
Permutation: free					Permutation: free
Number of permutations: 999					Number of permutations: 9999
adonis2(formula = adonis_df ~ InsectID, data = adonis_info, permutations = 999, method = "bray")					adonis2(formula = nw_unifrac_dist ~ InsectID, data = adonis_info, permutations = 9999)
Df SumOfSqs R2 F Pr(>F)					Df SumOfSqs R2 F Pr(>F)
InsectID 16 45.325 0.86964 42.527 0.001 ***					InsectID 16 6.4794 0.62236 10.506 1e-04 ***
Residual 102 6.794 0.13036					Residual 102 3.9317 0.37764
Total 118 52.119 1.00000					Total 118 10.4112 1.00000
---					---
Signif. codes: 0 ‘***’ 0.001 ‘**’ 0.01 ‘*’ 0.05 ‘.’ 0.1 ‘ ’ 1					Signif. codes: 0 ‘***’ 0.001 ‘**’ 0.01 ‘*’ 0.05 ‘.’ 0.1 ‘ ’ 1
Beta Diversity: pairwise PERMANOVA		Bray-Curtis Distance			Unweighted UniFrac
Insect1	Insect2	p-Value	p.adj		p-Value	p.adj
Balclutha sp.	Stirellus sp1.	0.0666667	0.0708333		0.133333	0.177778
Balclutha sp.	Nephotettix virescens	0.001	0.0034		0.001	0.00715789
Balclutha sp.	Maiestas dorsalis	0.001	0.0034		0.003	0.0116571
Balclutha sp.	Stirellus capitatus	0.01	0.0178947		0.05	0.0906667
Balclutha sp.	Hecalus sp.	0.034	0.0448932		0.238	0.302505
Balclutha sp.	Cofana spectra	0.007	0.0132222		0.004	0.0143158
Balclutha sp.	Exitiainus indicus	0.001	0.0034		0.029	0.058
Balclutha sp.	Goniagnathus punctifer	0.003	0.00715789		0.01	0.0289362
Balclutha sp.	Neodartus sp.	0.002	0.00544		0.003	0.0116571
Balclutha sp.	Hecalus arcuatus	0.032	0.0430891		0.071	0.103828
Balclutha sp.	Batracomorphus angustatus	0.0666667	0.0708333		0.0666667	0.101244
Balclutha sp.	Deltocephalini sp.	0.028	0.0396667		0.025	0.0544
Balclutha sp.	Stirellus sp2.	0.006	0.0116571		0.244	0.302909
Balclutha sp.	Nephotettix nigropictus	0.027	0.0386526		0.029	0.058
Balclutha sp.	Maiestas sp.	0.0666667	0.0708333		0.133333	0.177778
Balclutha sp.	Hishimonus sp.	0.0666667	0.0708333		0.133333	0.177778
Stirellus sp1.	Nephotettix virescens	0.001	0.0034		0.003	0.0116571
Stirellus sp1.	Maiestas dorsalis	0.003	0.00715789		0.176	0.230154
Stirellus sp1.	Stirellus capitatus	0.022	0.033618		0.855	0.861333
Stirellus sp1.	Hecalus sp.	0.0666667	0.0708333		0.266667	0.32381
Stirellus sp1.	Cofana spectra	0.013	0.0221		0.02	0.0477193
Stirellus sp1.	Exitiainus indicus	0.011	0.0191795		0.014	0.0366154
Stirellus sp1.	Goniagnathus punctifer	0.035	0.0457692		0.146	0.192777
Stirellus sp1.	Neodartus sp.	0.001	0.0034		0.048	0.0882162
Stirellus sp1.	Hecalus arcuatus	0.0666667	0.0708333		0.133333	0.177778
Stirellus sp1.	Batracomorphus angustatus	0.333333	0.338308		0.333333	0.390805
Stirellus sp1.	Deltocephalini sp.	0.0666667	0.0708333		0.0666667	0.101244
Stirellus sp1.	Stirellus sp2.	0.391	0.393896		0.069	0.103121
Stirellus sp1.	Nephotettix nigropictus	0.0666667	0.0708333		0.0666667	0.101244
Stirellus sp1.	Maiestas sp.	0.208333	0.219638		0.666667	0.697436
Stirellus sp1.	Hishimonus sp.	0.0416667	0.0524691		0.333333	0.390805
Nephotettix virescens	Maiestas dorsalis	0.001	0.0034		0.001	0.00715789
Nephotettix virescens	Stirellus capitatus	0.001	0.0034		0.001	0.00715789
Nephotettix virescens	Hecalus sp.	0.001	0.0034		0.001	0.00715789
Nephotettix virescens	Cofana spectra	0.001	0.0034		0.001	0.00715789
Nephotettix virescens	Exitiainus indicus	0.001	0.0034		0.001	0.00715789
Nephotettix virescens	Goniagnathus punctifer	0.001	0.0034		0.001	0.00715789
Nephotettix virescens	Neodartus sp.	0.001	0.0034		0.001	0.00715789
Nephotettix virescens	Hecalus arcuatus	0.001	0.0034		0.019	0.0461429
Nephotettix virescens	Batracomorphus angustatus	0.003	0.00715789		0.001	0.00715789
Nephotettix virescens	Deltocephalini sp.	0.001	0.0034		0.001	0.00715789
Nephotettix virescens	Stirellus sp2.	0.001	0.0034		0.001	0.00715789
Nephotettix virescens	Nephotettix nigropictus	0.001	0.0034		0.115	0.162917
Nephotettix virescens	Maiestas sp.	0.003	0.00715789		0.002	0.0100741
Nephotettix virescens	Hishimonus sp.	0.006	0.0116571		0.003	0.0116571
Maiestas dorsalis	Stirellus capitatus	0.001	0.0034		0.933	0.933
Maiestas dorsalis	Hecalus sp.	0.009	0.01632		0.422	0.466602
Maiestas dorsalis	Cofana spectra	0.001	0.0034		0.011	0.0305306
Maiestas dorsalis	Exitiainus indicus	0.001	0.0034		0.001	0.00715789
Maiestas dorsalis	Goniagnathus punctifer	0.001	0.0034		0.503	0.538646
Maiestas dorsalis	Neodartus sp.	0.001	0.0034		0.057	0.100675
Maiestas dorsalis	Hecalus arcuatus	0.001	0.0034		0.39	0.445714
Maiestas dorsalis	Batracomorphus angustatus	0.011	0.0191795		0.115	0.162917
Maiestas dorsalis	Deltocephalini sp.	0.001	0.0034		0.002	0.0100741
Maiestas dorsalis	Stirellus sp2.	0.001	0.0034		0.025	0.0544
Maiestas dorsalis	Nephotettix nigropictus	0.001	0.0034		0.002	0.0100741
Maiestas dorsalis	Maiestas sp.	0.511	0.511		0.82	0.832239
Maiestas dorsalis	Hishimonus sp.	0.015	0.0242857		0.408	0.45482
Stirellus capitatus	Hecalus sp.	0.008	0.0147027		0.218	0.279698
Stirellus capitatus	Cofana spectra	0.002	0.00544		0.001	0.00715789
Stirellus capitatus	Exitiainus indicus	0.001	0.0034		0.001	0.00715789
Stirellus capitatus	Goniagnathus punctifer	0.001	0.0034		0.802	0.82009
Stirellus capitatus	Neodartus sp.	0.001	0.0034		0.026	0.0544
Stirellus capitatus	Hecalus arcuatus	0.006	0.0116571		0.119	0.166845
Stirellus capitatus	Batracomorphus angustatus	0.031	0.04216		0.07	0.103478
Stirellus capitatus	Deltocephalini sp.	0.008	0.0147027		0.009	0.0266087
Stirellus capitatus	Stirellus sp2.	0.001	0.0034		0.017	0.0428148
Stirellus capitatus	Nephotettix nigropictus	0.004	0.00877419		0.002	0.0100741
Stirellus capitatus	Maiestas sp.	0.038	0.049219		0.694	0.720489
Stirellus capitatus	Hishimonus sp.	0.02	0.0312644		0.727	0.74903
Hecalus sp.	Cofana spectra	0.005	0.010303		0.005	0.0161905
Hecalus sp.	Exitiainus indicus	0.002	0.00544		0.03	0.0582857
Hecalus sp.	Goniagnathus punctifer	0.005	0.010303		0.054	0.0966316
Hecalus sp.	Neodartus sp.	0.007	0.0132222		0.003	0.0116571
Hecalus sp.	Hecalus arcuatus	0.034	0.0448932		0.436	0.478194
Hecalus sp.	Batracomorphus angustatus	0.0666667	0.0708333		0.0666667	0.101244
Hecalus sp.	Deltocephalini sp.	0.025	0.0369565		0.029	0.058
Hecalus sp.	Stirellus sp2.	0.001	0.0034		0.243	0.302909
Hecalus sp.	Nephotettix nigropictus	0.027	0.0386526		0.021	0.0484068
Hecalus sp.	Maiestas sp.	0.333333	0.338308		0.6	0.6375
Hecalus sp.	Hishimonus sp.	0.0666667	0.0708333		0.4	0.449587
Cofana spectra	Exitiainus indicus	0.001	0.0034		0.001	0.00715789
Cofana spectra	Goniagnathus punctifer	0.002	0.00544		0.002	0.0100741
Cofana spectra	Neodartus sp.	0.001	0.0034		0.002	0.0100741
Cofana spectra	Hecalus arcuatus	0.002	0.00544		0.014	0.0366154
Cofana spectra	Batracomorphus angustatus	0.02	0.0312644		0.03	0.0582857
Cofana spectra	Deltocephalini sp.	0.005	0.010303		0.002	0.0100741
Cofana spectra	Stirellus sp2.	0.002	0.00544		0.001	0.00715789
Cofana spectra	Nephotettix nigropictus	0.002	0.00544		0.005	0.0161905
Cofana spectra	Maiestas sp.	0.022	0.033618		0.067	0.101244
Cofana spectra	Hishimonus sp.	0.023	0.0347556		0.026	0.0544
Exitiainus indicus	Goniagnathus punctifer	0.001	0.0034		0.001	0.00715789
Exitiainus indicus	Neodartus sp.	0.001	0.0034		0.001	0.00715789
Exitiainus indicus	Hecalus arcuatus	0.002	0.00544		0.001	0.00715789
Exitiainus indicus	Batracomorphus angustatus	0.014	0.0235062		0.011	0.0305306
Exitiainus indicus	Deltocephalini sp.	0.001	0.0034		0.004	0.0143158
Exitiainus indicus	Stirellus sp2.	0.001	0.0034		0.017	0.0428148
Exitiainus indicus	Nephotettix nigropictus	0.002	0.00544		0.008	0.0241778
Exitiainus indicus	Maiestas sp.	0.015	0.0242857		0.019	0.0461429
Exitiainus indicus	Hishimonus sp.	0.013	0.0221		0.013	0.03536
Goniagnathus punctifer	Neodartus sp.	0.001	0.0034		0.483	0.521333
Goniagnathus punctifer	Hecalus arcuatus	0.004	0.00877419		0.063	0.101244
Goniagnathus punctifer	Batracomorphus angustatus	0.047	0.0586422		0.038	0.0717778
Goniagnathus punctifer	Deltocephalini sp.	0.006	0.0116571		0.004	0.0143158
Goniagnathus punctifer	Stirellus sp2.	0.001	0.0034		0.008	0.0241778
Goniagnathus punctifer	Nephotettix nigropictus	0.005	0.010303		0.005	0.0161905
Goniagnathus punctifer	Maiestas sp.	0.001	0.0034		0.34	0.395214
Goniagnathus punctifer	Hishimonus sp.	0.041	0.0521121		0.081	0.117191
Neodartus sp.	Hecalus arcuatus	0.003	0.00715789		0.006	0.0189767
Neodartus sp.	Batracomorphus angustatus	0.004	0.00877419		0.026	0.0544
Neodartus sp.	Deltocephalini sp.	0.003	0.00715789		0.003	0.0116571
Neodartus sp.	Stirellus sp2.	0.001	0.0034		0.002	0.0100741
Neodartus sp.	Nephotettix nigropictus	0.004	0.00877419		0.003	0.0116571
Neodartus sp.	Maiestas sp.	0.031	0.04216		0.043	0.0801096
Neodartus sp.	Hishimonus sp.	0.015	0.0242857		0.023	0.0521333
Hecalus arcuatus	Batracomorphus angustatus	0.0666667	0.0708333		0.133333	0.177778
Hecalus arcuatus	Deltocephalini sp.	0.039	0.0500377		0.031	0.0593803
Hecalus arcuatus	Stirellus sp2.	0.004	0.00877419		0.245	0.302909
Hecalus arcuatus	Nephotettix nigropictus	0.027	0.0386526		0.058	0.101128
Hecalus arcuatus	Maiestas sp.	0.0666667	0.0708333		0.4	0.449587
Hecalus arcuatus	Hishimonus sp.	0.0666667	0.0708333		0.466667	0.507733
Batracomorphus angustatus	Deltocephalini sp.	0.0666667	0.0708333		0.0666667	0.101244
Batracomorphus angustatus	Stirellus sp2.	0.029	0.0402449		0.2	0.259048
Batracomorphus angustatus	Nephotettix nigropictus	0.0666667	0.0708333		0.0666667	0.101244
Batracomorphus angustatus	Maiestas sp.	0.333333	0.338308		0.333333	0.390805
Batracomorphus angustatus	Hishimonus sp.	0.333333	0.338308		0.333333	0.390805
Deltocephalini sp.	Stirellus sp2.	0.003	0.00715789		0.003	0.0116571
Deltocephalini sp.	Nephotettix nigropictus	0.029	0.0402449		0.021	0.0484068
Deltocephalini sp.	Maiestas sp.	0.0666667	0.0708333		0.0666667	0.101244
Deltocephalini sp.	Hishimonus sp.	0.0666667	0.0708333		0.0666667	0.101244
Stirellus sp2.	Nephotettix nigropictus	0.002	0.00544		0.005	0.0161905
Stirellus sp2.	Maiestas sp.	0.016	0.0256		0.366	0.421831
Stirellus sp2.	Hishimonus sp.	0.025	0.0369565		0.265	0.32381
Nephotettix nigropictus	Maiestas sp.	0.0666667	0.0708333		0.0666667	0.101244
Nephotettix nigropictus	Hishimonus sp.	0.0666667	0.0708333		0.0666667	0.101244
Maiestas sp.	Hishimonus sp.	0.333333	0.338308		0.666667	0.697436

## Sheet: S8_Illumina_MiSeq_Primers
Symbiont diversity of rice-associated leafhoppers (Cicadellidae) in the tropical floodplains of Tonle Sap Lake, Cambodia
Sophany Phauk1,2 *, Lorenzo Assentato2, Sopha Sin3, Onnorong Uk1, Sophorn Hap1 and Olle Terenius2
1	Department of Biology, Faculty of Science, Royal University of Phnom Penh, Cambodia
2	Department of Cell and Molecular Biology, Microbiology, Uppsala University, Uppsala, Sweden
3	Centre for Biodiversity Conservation, Faculty of Science, Royal University of Phnom Penh, Cambodia
*	Correspondence
	Email address: sophany.phauk@icm.uu.se
Table SX: SX_Illumina_MiSeq_Primers
Barcodes + Primers (forward)							Barcodes + Primers (reverse)
Pair	Name	Barcode	341F	Barcoded primer			Pair	Name	Barcode	805R	Barcoded primer
1	IllB_1_L_341F_BA	TATCACG	CCTACGGGNGGCWGCAG	TATCACGCCTACGGGNGGCWGCAG			1	IllA_99_L_805R_BA	ACTGAGA	GACTACHVGGGTATCTAATCC	ACTGAGAGACTACHVGGGTATCTAATCC
2	IllB_10_L_341F_BA	TACGTCA	CCTACGGGNGGCWGCAG	TACGTCACCTACGGGNGGCWGCAG			2	IllA_98_L_805R_BA	ACTGACT	GACTACHVGGGTATCTAATCC	ACTGACTGACTACHVGGGTATCTAATCC
3	IllB_101_L_341F_BA	ACATCAG	CCTACGGGNGGCWGCAG	ACATCAGCCTACGGGNGGCWGCAG			3	IllA_97_L_805R_BA	ACTGATC	GACTACHVGGGTATCTAATCC	ACTGATCGACTACHVGGGTATCTAATCC
4	IllB_102_L_341F_BA	ACACTGT	CCTACGGGNGGCWGCAG	ACACTGTCCTACGGGNGGCWGCAG			4	IllA_96_L_805R_BA	ACTGTGT	GACTACHVGGGTATCTAATCC	ACTGTGTGACTACHVGGGTATCTAATCC
5	IllB_103_L_341F_BA	ACACACT	CCTACGGGNGGCWGCAG	ACACACTCCTACGGGNGGCWGCAG			5	IllA_95_L_805R_BA	ACTCGAT	GACTACHVGGGTATCTAATCC	ACTCGATGACTACHVGGGTATCTAATCC
6	IllB_104_L_341F_BA	ACACAGA	CCTACGGGNGGCWGCAG	ACACAGACCTACGGGNGGCWGCAG			6	IllA_94_L_805R_BA	ACTCAGT	GACTACHVGGGTATCTAATCC	ACTCAGTGACTACHVGGGTATCTAATCC
7	IllB_107_L_341F_BA	ACGATGT	CCTACGGGNGGCWGCAG	ACGATGTCCTACGGGNGGCWGCAG			7	IllA_93_L_805R_BA	ACTCTGA	GACTACHVGGGTATCTAATCC	ACTCTGAGACTACHVGGGTATCTAATCC
8	IllB_108_L_341F_BA	ACGAGTA	CCTACGGGNGGCWGCAG	ACGAGTACCTACGGGNGGCWGCAG			8	IllA_92_L_805R_BA	ACTCTCT	GACTACHVGGGTATCTAATCC	ACTCTCTGACTACHVGGGTATCTAATCC
9	IllB_109_L_341F_BA	ACGAGAT	CCTACGGGNGGCWGCAG	ACGAGATCCTACGGGNGGCWGCAG			9	IllA_91_L_805R_BA	ACTCTAC	GACTACHVGGGTATCTAATCC	ACTCTACGACTACHVGGGTATCTAATCC
10	IllB_11_L_341F_BA	TACGAGT	CCTACGGGNGGCWGCAG	TACGAGTCCTACGGGNGGCWGCAG			10	IllA_9_L_805R_BA	TACTGCA	GACTACHVGGGTATCTAATCC	TACTGCAGACTACHVGGGTATCTAATCC
11	IllB_110_L_341F_BA	ACGCTAT	CCTACGGGNGGCWGCAG	ACGCTATCCTACGGGNGGCWGCAG			11	IllA_88_L_805R_BA	ACTACGT	GACTACHVGGGTATCTAATCC	ACTACGTGACTACHVGGGTATCTAATCC
12	IllB_112_L_341F_BA	AGTCTCA	CCTACGGGNGGCWGCAG	AGTCTCACCTACGGGNGGCWGCAG			12	IllA_87_L_805R_BA	ACTACAC	GACTACHVGGGTATCTAATCC	ACTACACGACTACHVGGGTATCTAATCC
13	IllB_114_L_341F_BA	AGTCACT	CCTACGGGNGGCWGCAG	AGTCACTCCTACGGGNGGCWGCAG			13	IllA_86_L_805R_BA	ACTATGC	GACTACHVGGGTATCTAATCC	ACTATGCGACTACHVGGGTATCTAATCC
14	IllB_115_L_341F_BA	AGTCAGA	CCTACGGGNGGCWGCAG	AGTCAGACCTACGGGNGGCWGCAG			14	IllA_85_L_805R_BA	ATGCGAT	GACTACHVGGGTATCTAATCC	ATGCGATGACTACHVGGGTATCTAATCC
15	IllB_116_L_341F_BA	AGTGAGT	CCTACGGGNGGCWGCAG	AGTGAGTCCTACGGGNGGCWGCAG			15	IllA_84_L_805R_BA	ATGCACT	GACTACHVGGGTATCTAATCC	ATGCACTGACTACHVGGGTATCTAATCC
16	IllB_118_L_341F_BA	AGATGCT	CCTACGGGNGGCWGCAG	AGATGCTCCTACGGGNGGCWGCAG			16	IllA_83_L_805R_BA	ATGCTGT	GACTACHVGGGTATCTAATCC	ATGCTGTGACTACHVGGGTATCTAATCC
17	IllB_12_L_341F_BA	TACGCTA	CCTACGGGNGGCWGCAG	TACGCTACCTACGGGNGGCWGCAG			17	IllA_82_L_805R_BA	ATGAGCA	GACTACHVGGGTATCTAATCC	ATGAGCAGACTACHVGGGTATCTAATCC
18	IllB_120_L_341F_BA	AGACTCT	CCTACGGGNGGCWGCAG	AGACTCTCCTACGGGNGGCWGCAG			18	IllA_81_L_805R_BA	ATGAGTC	GACTACHVGGGTATCTAATCC	ATGAGTCGACTACHVGGGTATCTAATCC
19	IllB_121_L_341F_BA	AGACTGA	CCTACGGGNGGCWGCAG	AGACTGACCTACGGGNGGCWGCAG			19	IllA_80_L_805R_BA	ATGTGCT	GACTACHVGGGTATCTAATCC	ATGTGCTGACTACHVGGGTATCTAATCC
20	IllB_122_L_341F_BA	AGACACA	CCTACGGGNGGCWGCAG	AGACACACCTACGGGNGGCWGCAG			20	IllA_8_L_805R_BA	TACTGAC	GACTACHVGGGTATCTAATCC	TACTGACGACTACHVGGGTATCTAATCC
21	IllB_123_L_341F_BA	AGACGAT	CCTACGGGNGGCWGCAG	AGACGATCCTACGGGNGGCWGCAG			21	IllA_79_L_805R_BA	ATGTCGT	GACTACHVGGGTATCTAATCC	ATGTCGTGACTACHVGGGTATCTAATCC
22	IllB_124_L_341F_BA	AGAGTCA	CCTACGGGNGGCWGCAG	AGAGTCACCTACGGGNGGCWGCAG			22	IllA_78_L_805R_BA	ATCGCAT	GACTACHVGGGTATCTAATCC	ATCGCATGACTACHVGGGTATCTAATCC
23	IllB_125_L_341F_BA	AGAGATG	CCTACGGGNGGCWGCAG	AGAGATGCCTACGGGNGGCWGCAG			23	IllA_77_L_805R_BA	ATCGACT	GACTACHVGGGTATCTAATCC	ATCGACTGACTACHVGGGTATCTAATCC
24	IllB_126_L_341F_BA	AGAGACT	CCTACGGGNGGCWGCAG	AGAGACTCCTACGGGNGGCWGCAG			24	IllA_76_L_805R_BA	ATCGTGT	GACTACHVGGGTATCTAATCC	ATCGTGTGACTACHVGGGTATCTAATCC
25	IllB_129_L_341F_BA	AGCATGT	CCTACGGGNGGCWGCAG	AGCATGTCCTACGGGNGGCWGCAG			25	IllA_74_L_805R_BA	ATCAGAC	GACTACHVGGGTATCTAATCC	ATCAGACGACTACHVGGGTATCTAATCC
26	IllB_13_L_341F_BA	TAGTCAG	CCTACGGGNGGCWGCAG	TAGTCAGCCTACGGGNGGCWGCAG			26	IllA_72_L_805R_BA	ATCACTC	GACTACHVGGGTATCTAATCC	ATCACTCGACTACHVGGGTATCTAATCC
27	IllB_130_L_341F_BA	AGCAGAT	CCTACGGGNGGCWGCAG	AGCAGATCCTACGGGNGGCWGCAG			27	IllA_71_L_805R_BA	ATCATGC	GACTACHVGGGTATCTAATCC	ATCATGCGACTACHVGGGTATCTAATCC
28	IllB_131_L_341F_BA	GTATCAC	CCTACGGGNGGCWGCAG	GTATCACCCTACGGGNGGCWGCAG			28	IllA_70_L_805R_BA	ATCTCAC	GACTACHVGGGTATCTAATCC	ATCTCACGACTACHVGGGTATCTAATCC
29	IllB_138_L_341F_BA	GTCTACT	CCTACGGGNGGCWGCAG	GTCTACTCCTACGGGNGGCWGCAG			29	IllA_7_L_805R_BA	TACTCGA	GACTACHVGGGTATCTAATCC	TACTCGAGACTACHVGGGTATCTAATCC
30	IllB_139_L_341F_BA	GTCTCAT	CCTACGGGNGGCWGCAG	GTCTCATCCTACGGGNGGCWGCAG			30	IllA_69_L_805R_BA	ATAGCGT	GACTACHVGGGTATCTAATCC	ATAGCGTGACTACHVGGGTATCTAATCC
31	IllB_14_L_341F_BA	TAGACTG	CCTACGGGNGGCWGCAG	TAGACTGCCTACGGGNGGCWGCAG			31	IllA_68_L_805R_BA	ATACGCT	GACTACHVGGGTATCTAATCC	ATACGCTGACTACHVGGGTATCTAATCC
32	IllB_140_L_341F_BA	GTCATAG	CCTACGGGNGGCWGCAG	GTCATAGCCTACGGGNGGCWGCAG			32	IllA_67_L_805R_BA	ATACTGC	GACTACHVGGGTATCTAATCC	ATACTGCGACTACHVGGGTATCTAATCC
33	IllB_141_L_341F_BA	GTCATCT	CCTACGGGNGGCWGCAG	GTCATCTCCTACGGGNGGCWGCAG			33	IllA_66_L_805R_BA	TGCGATA	GACTACHVGGGTATCTAATCC	TGCGATAGACTACHVGGGTATCTAATCC
34	IllB_143_L_341F_BA	GTCACTA	CCTACGGGNGGCWGCAG	GTCACTACCTACGGGNGGCWGCAG			34	IllA_63_L_805R_BA	TGCTGTA	GACTACHVGGGTATCTAATCC	TGCTGTAGACTACHVGGGTATCTAATCC
35	IllB_147_L_341F_BA	GATACTG	CCTACGGGNGGCWGCAG	GATACTGCCTACGGGNGGCWGCAG			35	IllA_62_L_805R_BA	TGCTAGA	GACTACHVGGGTATCTAATCC	TGCTAGAGACTACHVGGGTATCTAATCC
36	IllB_15_L_341F_BA	TAGACGA	CCTACGGGNGGCWGCAG	TAGACGACCTACGGGNGGCWGCAG			36	IllA_61_L_805R_BA	TGAGCAT	GACTACHVGGGTATCTAATCC	TGAGCATGACTACHVGGGTATCTAATCC
37	IllB_152_L_341F_BA	GATGAGT	CCTACGGGNGGCWGCAG	GATGAGTCCTACGGGNGGCWGCAG			37	IllA_60_L_805R_BA	TGAGTGA	GACTACHVGGGTATCTAATCC	TGAGTGAGACTACHVGGGTATCTAATCC
38	IllB_153_L_341F_BA	GACTATG	CCTACGGGNGGCWGCAG	GACTATGCCTACGGGNGGCWGCAG			38	IllA_6_L_805R_BA	TACTCTC	GACTACHVGGGTATCTAATCC	TACTCTCGACTACHVGGGTATCTAATCC
39	IllB_156_L_341F_BA	GACTCTA	CCTACGGGNGGCWGCAG	GACTCTACCTACGGGNGGCWGCAG			39	IllA_58_L_805R_BA	TGAGTAC	GACTACHVGGGTATCTAATCC	TGAGTACGACTACHVGGGTATCTAATCC
40	IllB_157_L_341F_BA	GACTGAT	CCTACGGGNGGCWGCAG	GACTGATCCTACGGGNGGCWGCAG			40	IllA_57_L_805R_BA	TGACACT	GACTACHVGGGTATCTAATCC	TGACACTGACTACHVGGGTATCTAATCC
41	IllB_158_L_341F_BA	GACATCA	CCTACGGGNGGCWGCAG	GACATCACCTACGGGNGGCWGCAG			41	IllA_56_L_805R_BA	TGACTCA	GACTACHVGGGTATCTAATCC	TGACTCAGACTACHVGGGTATCTAATCC
42	IllB_16_L_341F_BA	TAGAGAG	CCTACGGGNGGCWGCAG	TAGAGAGCCTACGGGNGGCWGCAG			42	IllA_54_L_805R_BA	TGTGCTA	GACTACHVGGGTATCTAATCC	TGTGCTAGACTACHVGGGTATCTAATCC
43	IllB_160_L_341F_BA	GAGTCAT	CCTACGGGNGGCWGCAG	GAGTCATCCTACGGGNGGCWGCAG			43	IllA_53_L_805R_BA	TGTGTCA	GACTACHVGGGTATCTAATCC	TGTGTCAGACTACHVGGGTATCTAATCC
44	IllB_162_L_341F_BA	GAGAGAT	CCTACGGGNGGCWGCAG	GAGAGATCCTACGGGNGGCWGCAG			44	IllA_52_L_805R_BA	TGTCGTA	GACTACHVGGGTATCTAATCC	TGTCGTAGACTACHVGGGTATCTAATCC
45	IllB_163_L_341F_BA	GCTATCA	CCTACGGGNGGCWGCAG	GCTATCACCTACGGGNGGCWGCAG			45	IllA_51_L_805R_BA	TGTCACA	GACTACHVGGGTATCTAATCC	TGTCACAGACTACHVGGGTATCTAATCC
46	IllB_164_L_341F_BA	GCTACTA	CCTACGGGNGGCWGCAG	GCTACTACCTACGGGNGGCWGCAG			46	IllA_5_L_805R_BA	TACTAGC	GACTACHVGGGTATCTAATCC	TACTAGCGACTACHVGGGTATCTAATCC
47	IllB_165_L_341F_BA	GCTCATA	CCTACGGGNGGCWGCAG	GCTCATACCTACGGGNGGCWGCAG			47	IllA_48_L_805R_BA	TCGCATA	GACTACHVGGGTATCTAATCC	TCGCATAGACTACHVGGGTATCTAATCC
48	IllB_166_L_341F_BA	GCATACT	CCTACGGGNGGCWGCAG	GCATACTCCTACGGGNGGCWGCAG			48	IllA_44_L_805R_BA	TCGTAGA	GACTACHVGGGTATCTAATCC	TCGTAGAGACTACHVGGGTATCTAATCC
49	IllB_167_L_341F_BA	GCATCAT	CCTACGGGNGGCWGCAG	GCATCATCCTACGGGNGGCWGCAG			49	IllA_43_L_805R_BA	TCAGCTA	GACTACHVGGGTATCTAATCC	TCAGCTAGACTACHVGGGTATCTAATCC
50	IllB_17_L_341F_BA	TAGAGCA	CCTACGGGNGGCWGCAG	TAGAGCACCTACGGGNGGCWGCAG			50	IllA_42_L_805R_BA	TCAGAGA	GACTACHVGGGTATCTAATCC	TCAGAGAGACTACHVGGGTATCTAATCC
